# Supplementary material for: Characterisation of Macrophage Polarisation in Mice Infected with Ninoa Strain of Trypanosoma cruzi
Source: Pathogens. 2021 Nov 6;10(11):1444. doi: 10.3390/pathogens10111444 (PMC8622189; doi:10.3390/pathogens10111444)
Supplement: Supplementary file 1 [file pathogens-10-01444-s001.zip]

Archive with 1 entries (1 files):
- pathogens-1387043-supplementary.pdf
